# Supplementary material for: ISGylation Inhibits an LPS-Induced Inflammatory Response via the TLR4/NF-κB Signaling Pathway in Goat Endometrial Epithelial Cells
Source: Animals (Basel). 2021 Sep 3;11(9):2593. doi: 10.3390/ani11092593 (PMC8470639; doi:10.3390/ani11092593)
Supplement: Supplementary file 1 [file animals-11-02593-s001.zip]

Archive with 4 entries (4 files):
- Densitometry readings for Western blot figures.xlsx
- Figure S1.png
- Figure S2.png
- Figure S3.jpg
