# Supplementary material for: ISGylation Inhibits an LPS-Induced Inflammatory Response via the TLR4/NF-κB Signaling Pathway in Goat Endometrial Epithelial Cells
Source: Animals (Basel). 2021 Sep 3;11(9):2593. doi: 10.3390/ani11092593 (PMC8470639; doi:10.3390/ani11092593)
Supplement: Supplementary file 1 [file animals-11-02593-s001.zip › Densitometry readings for Western blot figures.xlsx]

## Sheet: Sheet1
Figure 1-B
	0h	3h	6h	12h
Conjugated-ISG15	10177.4	24519	26950.3	30974.6
Free-ISG15	6699.28	29257	16165.1	23339.7
β-actin	12890.3	23519.4	22510.1	21336.4
Figure 1-D
	0h	3h	6h	12h
UBE1L	6798.28	13282.4	16324.2	24812.2
β-actin	15338	16207.6	17088.8	16848.8
Figure 2-B
	si-NC	si-ISG15-2
Conjugated-ISG15	60637.3	36468.5
Free-ISG15	23257.8	18616.1
β-actin	18052.6	16777.2
Figure 2-E
	pcDNA 3.1	pcDNA3.1-ISG15
Conjugated-ISG15	21576	39689.1
Free-ISG15	18796.7	25236
β-actin	16661.4	15825
Figure 4-A
	0h	3h	6h	12h
Phospho-p65	5183.66	17611.1	19550.9	13454
p65	8326.49	11459.6	10954.7	11020.6
β-actin	6438	8410.71	8126.59	8008.95
Figure 4-C
	pcDNA 3.1（-）	pcDNA 3.1-ISG15（-）	pcDNA 3.1（+）	pcDNA 3.1-ISG15（+）
Phospho-p65	5869.69	3834.38	14315.2	10851.8
p65	8451.3	9167.17	10097	9788.17
β-actin	7835.59	8398.59	10646.8	9386.05
Figure 4-E
	si-NC（-）	si-ISG15（-）	si-NC（+）	si-ISG15（+）
Phospho-p65	5084.33	10845	7807.88	13212.2
p65	7225.47	11503.2	8228.35	11842.3
β-actin	8805.35	10689.1	10697.4	12148.1
